# Supplementary material for: Symbiotic T6SS affects horizontal transmission of Paraburkholderia bonniea among Dictyostelium discoideum amoeba hosts
Source: ISME Commun. 2025 Jan 14;5(1):ycaf005. doi: 10.1093/ismeco/ycaf005 (PMC11882306; doi:10.1093/ismeco/ycaf005)
Supplement: tssH_supplement_tables_ycaf005 [file tssh_supplement_tables_ycaf005.xlsx]

## Sheet: Sheet1
Supplemental Tables for: Symbiotic T6SS affects horizontal transmission of Paraburkholderia bonniea among Dictyostelium discoideum amoeba hosts
Anna Chen, Rachel M. Covitz, Abigail Folsom, Xiangxi Mu, Ronald F. Peck, Suegene Noh*
Biology Department, Colby College, 5717 Mayflower Hill, Waterville, Maine, 04901, USA
*Corresponding author: suegene.noh@colby.edu
Tables S1. Enriched Gene Ontology Biological Process terms for up-regulated genes at 90 MPI
Tables S2. Enriched Gene Ontology Biological Process terms for down-regulated genes at 90 MPI
Tables S3. Enriched Gene Ontology Biological Process terms for up-regulated genes at 360 MPI
Tables S4. Enriched Gene Ontology Biological Process terms for down-regulated genes at 360 MPI
Tables S5. Enriched Gene Ontology Biological Process terms for up-regulated genes at 2250 MPI
Tables S6. Enriched Gene Ontology Biological Process terms for down-regulated genes at 2250 MPI

## Sheet: S1 up-reg 90 MPI
GOBPID	Term	ExpCount	Count	Size	Pvalue	DE genes
GO:0071805	potassium ion transmembrane transport	0.079	3	10	0	DDB_G0277269, DDB_G0269896, DDB_G0288055
GO:0030001	metal ion transport	0.489	5	62	0	DDB_G0273091, DDB_G0277269, DDB_G0288055, DDB_G0269896, DDB_G0288061
GO:0098660	inorganic ion transmembrane transport	0.9	6	114	0	DDB_G0273091, DDB_G0277269, DDB_G0295753, DDB_G0269896, DDB_G0288055, DDB_G0288061
GO:0032502	developmental process	1.223	6	155	0.001	DDB_G0267432, DDB_G0292986, DDB_G0268920, DDB_G0284651, DDB_G0283907, DDB_G0289177
GO:0031152	aggregation involved in sorocarp development	0.229	3	29	0.001	DDB_G0267432, DDB_G0292986, DDB_G0289177
GO:0034220	monoatomic ion transmembrane transport	0.9	5	114	0.002	DDB_G0273091, DDB_G0277269, DDB_G0269896, DDB_G0288055, DDB_G0288061
GO:0030154	cell differentiation	0.276	3	35	0.002	DDB_G0268920, DDB_G0284651, DDB_G0283907
GO:0009084	glutamine family amino acid biosynthetic process	0.087	2	11	0.003	DDB_G0274811, DDB_G0279591
GO:0051703	biological process involved in intraspecies interaction between organisms	0.623	4	79	0.003	DDB_G0267432, DDB_G0292986, DDB_G0283907, DDB_G0289177
GO:0006541	glutamine metabolic process	0.103	2	13	0.004	DDB_G0279591, DDB_G0286603
GO:0031669	cellular response to nutrient levels	0.402	3	51	0.007	DDB_G0267432, DDB_G0292986, DDB_G0289177
GO:0071496	cellular response to external stimulus	0.41	3	52	0.008	DDB_G0267432, DDB_G0292986, DDB_G0289177
GO:0042594	response to starvation	0.45	3	57	0.01	DDB_G0267432, DDB_G0292986, DDB_G0289177

## Sheet: S2 down-reg 90 MPI
GOBPID	Term	ExpCount	Count	Size	Pvalue
GO:0006970	response to osmotic stress	0.292	6	21	0	DDB_G0277959, DDB_G0289283, DDB_G0289813, DDB_G0289815, DDB_G0289883, DDB_G0290563
GO:0019752	carboxylic acid metabolic process	3.728	13	268	0	DDB_G0269474, DDB_G0270990, DDB_G0271066, DDB_G0272012, DDB_G0277477, DDB_G0277911, DDB_G0278345, DDB_G0287519, DDB_G0288935, DDB_G0289723, DDB_G0267834, DDB_G0279211, DDB_G0282819
GO:0044281	small molecule metabolic process	4.888	15	376	0	DDB_G0269046, DDB_G0269474, DDB_G0271066, DDB_G0272012, DDB_G0277879, DDB_G0278345, DDB_G0287519, DDB_G0288481, DDB_G0288935, DDB_G0292266, DDB_G0267834, DDB_G0270174, DDB_G0279211, DDB_G0280267, DDB_G0282819
GO:0035821	modulation of process of another organism	0.139	3	10	0	DDB_G0271696, DDB_G0277083, DDB_G0277097
GO:0072330	monocarboxylic acid biosynthetic process	0.64	5	46	0	DDB_G0271066, DDB_G0272012, DDB_G0278345, DDB_G0288935, DDB_G0289723
GO:0016042	lipid catabolic process	0.988	6	71	0	DDB_G0270990, DDB_G0277477, DDB_G0277911, DDB_G0282819, DDB_G0289723, DDB_G0289733
GO:0016053	organic acid biosynthetic process	1.475	7	106	0.001	DDB_G0271066, DDB_G0272012, DDB_G0278345, DDB_G0288935, DDB_G0289723, DDB_G0267834, DDB_G0279211
GO:0009062	fatty acid catabolic process	0.417	4	30	0.001	DDB_G0270990, DDB_G0277477, DDB_G0277911, DDB_G0289723
GO:0072521	purine-containing compound metabolic process	1.892	7	136	0.003	DDB_G0269046, DDB_G0271914, DDB_G0272030, DDB_G0278345, DDB_G0292266, DDB_G0270174, DDB_G0280267
GO:0009116	nucleoside metabolic process	0.292	3	21	0.003	DDB_G0271914, DDB_G0272030, DDB_G0270174
GO:0044272	sulfur compound biosynthetic process	0.376	3	27	0.006	DDB_G0278345, DDB_G0267834, DDB_G0279211
GO:0019395	fatty acid oxidation	0.39	3	28	0.007	DDB_G0270990, DDB_G0277477, DDB_G0277911
GO:0006665	sphingolipid metabolic process	0.392	3	29	0.007	DDB_G0271066, DDB_G0272012, DDB_G0284339
GO:0044282	small molecule catabolic process	1.725	6	124	0.007	DDB_G0270990, DDB_G0271914, DDB_G0272030, DDB_G0277477, DDB_G0277911, DDB_G0289723
GO:0006631	fatty acid metabolic process	0.79	4	60	0.008	DDB_G0269474, DDB_G0271066, DDB_G0272012, DDB_G0278345
GO:0006152	purine nucleoside catabolic process	0.139	2	10	0.008	DDB_G0271914, DDB_G0272030
GO:0009086	methionine biosynthetic process	0.139	2	10	0.008	DDB_G0267834, DDB_G0279211
GO:0055088	lipid homeostasis	0.139	2	10	0.008	DDB_G0270990, DDB_G0277477
GO:0006099	tricarboxylic acid cycle	0.417	3	30	0.008	DDB_G0267426, DDB_G0278341, DDB_G0278345
GO:0042398	cellular modified amino acid biosynthetic process	0.153	2	11	0.01	DDB_G0288935, DDB_G0288481
GO:0043173	nucleotide salvage	0.153	2	11	0.01	DDB_G0270174, DDB_G0292266

## Sheet: S3 up-reg 360 MPI
GOBPID	Term	ExpCount	Count	Size	Pvalue
GO:0043604	amide biosynthetic process	62.889	126	305	0	DDB_G0269146, DDB_G0269454, DDB_G0270316, DDB_G0270424, DDB_G0271668, DDB_G0272236, DDB_G0272250, DDB_G0272660, DDB_G0272825, DDB_G0272893, DDB_G0274113, DDB_G0274407, DDB_G0274627, DDB_G0275045, DDB_G0275881, DDB_G0276417, DDB_G0277823, DDB_G0277907, DDB_G0277919, DDB_G0278195, DDB_G0278293, DDB_G0278959, DDB_G0279061, DDB_G0279113, DDB_G0279963, DDB_G0280229, DDB_G0281437, DDB_G0281469, DDB_G02…
GO:0007010	cytoskeleton organization	46.394	98	225	0	DDB_G0267374, DDB_G0267382, DDB_G0267948, DDB_G0269140, DDB_G0269196, DDB_G0269240, DDB_G0269388, DDB_G0269824, DDB_G0270132, DDB_G0270134, DDB_G0271058, DDB_G0271142, DDB_G0271676, DDB_G0272104, DDB_G0272326, DDB_G0272646, DDB_G0273447, DDB_G0274437, DDB_G0274519, DDB_G0274575, DDB_G0275447, DDB_G0275731, DDB_G0276103, DDB_G0276571, DDB_G0276617, DDB_G0277615, DDB_G0277825, DDB_G0277855, DDB_G02…
GO:0030029	actin filament-based process	30.311	73	147	0	DDB_G0267374, DDB_G0267382, DDB_G0267948, DDB_G0269140, DDB_G0269240, DDB_G0269388, DDB_G0269824, DDB_G0270132, DDB_G0270134, DDB_G0271058, DDB_G0271142, DDB_G0271676, DDB_G0272104, DDB_G0272646, DDB_G0272861, DDB_G0273447, DDB_G0274437, DDB_G0274519, DDB_G0274575, DDB_G0275447, DDB_G0275731, DDB_G0276103, DDB_G0276571, DDB_G0276617, DDB_G0277615, DDB_G0277825, DDB_G0277855, DDB_G0277869, DDB_G02…
GO:0006518	peptide metabolic process	64.745	124	314	0	DDB_G0269146, DDB_G0269454, DDB_G0270316, DDB_G0270424, DDB_G0271668, DDB_G0272236, DDB_G0272250, DDB_G0272660, DDB_G0272825, DDB_G0272893, DDB_G0274113, DDB_G0274407, DDB_G0274627, DDB_G0275045, DDB_G0275881, DDB_G0276359, DDB_G0277823, DDB_G0277907, DDB_G0277919, DDB_G0278195, DDB_G0278293, DDB_G0278371, DDB_G0278959, DDB_G0279061, DDB_G0279113, DDB_G0279963, DDB_G0280229, DDB_G0281437, DDB_G02…
GO:0006412	translation	47.405	96	233	0	DDB_G0269454, DDB_G0272236, DDB_G0272250, DDB_G0272825, DDB_G0274407, DDB_G0275045, DDB_G0275881, DDB_G0277823, DDB_G0277919, DDB_G0278195, DDB_G0278293, DDB_G0279113, DDB_G0279963, DDB_G0281437, DDB_G0284035, DDB_G0284583, DDB_G0284861, DDB_G0285451, DDB_G0285759, DDB_G0286075, DDB_G0287685, DDB_G0288295, DDB_G0288373, DDB_G0288477, DDB_G0289481, DDB_G0289593, DDB_G0291526, DDB_G0291708, DDB_G02…
GO:0007015	actin filament organization	9.515	27	47	0	DDB_G0269240, DDB_G0269388, DDB_G0269824, DDB_G0274575, DDB_G0275731, DDB_G0276103, DDB_G0276617, DDB_G0277825, DDB_G0277855, DDB_G0277869, DDB_G0279081, DDB_G0279415, DDB_G0279605, DDB_G0280039, DDB_G0280975, DDB_G0281049, DDB_G0285453, DDB_G0285703, DDB_G0286555, DDB_G0287507, DDB_G0289117, DDB_G0290575, DDB_G0292262, DDB_G0292664, DDB_G0292878, DDB_G0293708, DDB_G0283827
GO:0008154	actin polymerization or depolymerization	11.341	29	55	0	DDB_G0267374, DDB_G0267948, DDB_G0270132, DDB_G0270134, DDB_G0271058, DDB_G0271142, DDB_G0271676, DDB_G0272104, DDB_G0272646, DDB_G0273447, DDB_G0274437, DDB_G0276571, DDB_G0277615, DDB_G0278733, DDB_G0279607, DDB_G0285589, DDB_G0286187, DDB_G0288557, DDB_G0288569, DDB_G0291125, DDB_G0291536, DDB_G0293898, DDB_G0295683, DDB_G0288319, DDB_G0292804, DDB_G0267382, DDB_G0275447, DDB_G0288679, DDB_G02…
GO:0045333	cellular respiration	15.052	34	73	0	DDB_G0267552, DDB_G0269118, DDB_G0269916, DDB_G0270120, DDB_G0271344, DDB_G0271774, DDB_G0271842, DDB_G0272394, DDB_G0274449, DDB_G0275115, DDB_G0275537, DDB_G0276965, DDB_G0277231, DDB_G0278779, DDB_G0280495, DDB_G0280535, DDB_G0283283, DDB_G0283669, DDB_G0284947, DDB_G0288875, DDB_G0289325, DDB_G0292594, DDB_G0293872, DDB_G0272210, DDB_G0278341, DDB_G0278849, DDB_G0282097, DDB_G0284693, DDB_G02…
GO:0051258	protein polymerization	11.547	28	56	0	DDB_G0267374, DDB_G0267948, DDB_G0270132, DDB_G0270134, DDB_G0271142, DDB_G0271676, DDB_G0272104, DDB_G0272326, DDB_G0273447, DDB_G0274437, DDB_G0276571, DDB_G0277615, DDB_G0279607, DDB_G0285589, DDB_G0286187, DDB_G0288557, DDB_G0288569, DDB_G0291125, DDB_G0291536, DDB_G0293898, DDB_G0295683, DDB_G0271058, DDB_G0288319, DDB_G0292804, DDB_G0275447, DDB_G0278733, DDB_G0288679, DDB_G0289177
GO:0030832	regulation of actin filament length	6.392	19	31	0	DDB_G0267374, DDB_G0270132, DDB_G0270134, DDB_G0271142, DDB_G0272104, DDB_G0273447, DDB_G0274437, DDB_G0276571, DDB_G0277615, DDB_G0278733, DDB_G0286187, DDB_G0288557, DDB_G0291125, DDB_G0291536, DDB_G0293898, DDB_G0295683, DDB_G0271058, DDB_G0288319, DDB_G0292804
GO:0009605	response to external stimulus	30.104	55	146	0	DDB_G0267432, DDB_G0267602, DDB_G0268020, DDB_G0269106, DDB_G0272949, DDB_G0274575, DDB_G0275447, DDB_G0277257, DDB_G0279863, DDB_G0280039, DDB_G0286803, DDB_G0288021, DDB_G0289117, DDB_G0290647, DDB_G0292986, DDB_G0267450, DDB_G0268210, DDB_G0268620, DDB_G0269152, DDB_G0269166, DDB_G0269248, DDB_G0274181, DDB_G0275119, DDB_G0275121, DDB_G0276153, DDB_G0276439, DDB_G0276617, DDB_G0277881, DDB_G02…
GO:0040011	locomotion	13.815	31	67	0	DDB_G0267602, DDB_G0274575, DDB_G0275447, DDB_G0280039, DDB_G0289117, DDB_G0267450, DDB_G0268620, DDB_G0269152, DDB_G0269166, DDB_G0276153, DDB_G0276617, DDB_G0277881, DDB_G0278733, DDB_G0281569, DDB_G0283903, DDB_G0284863, DDB_G0286557, DDB_G0286773, DDB_G0287507, DDB_G0290157, DDB_G0269140, DDB_G0270024, DDB_G0271676, DDB_G0272116, DDB_G0273397, DDB_G0277399, DDB_G0283081, DDB_G0287585, DDB_G02…
GO:0016192	vesicle-mediated transport	70.593	106	346	0	DDB_G0267948, DDB_G0267950, DDB_G0268034, DDB_G0268702, DDB_G0269240, DDB_G0269368, DDB_G0269740, DDB_G0269942, DDB_G0270754, DDB_G0270992, DDB_G0271086, DDB_G0271968, DDB_G0272296, DDB_G0274575, DDB_G0274775, DDB_G0275447, DDB_G0275795, DDB_G0276153, DDB_G0276221, DDB_G0277139, DDB_G0277221, DDB_G0277403, DDB_G0277797, DDB_G0277869, DDB_G0277923, DDB_G0278141, DDB_G0278285, DDB_G0278477, DDB_G02…
GO:0110053	regulation of actin filament organization	9.073	23	44	0	DDB_G0267374, DDB_G0270132, DDB_G0270134, DDB_G0271142, DDB_G0272104, DDB_G0273447, DDB_G0274437, DDB_G0276571, DDB_G0277615, DDB_G0278629, DDB_G0278733, DDB_G0286187, DDB_G0288557, DDB_G0288569, DDB_G0290439, DDB_G0291125, DDB_G0291536, DDB_G0293898, DDB_G0293920, DDB_G0295683, DDB_G0271058, DDB_G0288319, DDB_G0292804
GO:0033043	regulation of organelle organization	19.542	39	95	0	DDB_G0267374, DDB_G0269140, DDB_G0269240, DDB_G0270132, DDB_G0270134, DDB_G0271142, DDB_G0272104, DDB_G0273447, DDB_G0274437, DDB_G0276571, DDB_G0277615, DDB_G0277869, DDB_G0278629, DDB_G0278733, DDB_G0279111, DDB_G0279605, DDB_G0280975, DDB_G0285453, DDB_G0286065, DDB_G0286187, DDB_G0286555, DDB_G0286909, DDB_G0287585, DDB_G0288557, DDB_G0288569, DDB_G0288977, DDB_G0289033, DDB_G0289943, DDB_G02…
GO:0098657	import into cell	29.692	53	144	0	DDB_G0269240, DDB_G0269740, DDB_G0274575, DDB_G0275447, DDB_G0277139, DDB_G0277221, DDB_G0277403, DDB_G0277869, DDB_G0278685, DDB_G0279605, DDB_G0280039, DDB_G0280813, DDB_G0280975, DDB_G0282233, DDB_G0285453, DDB_G0285703, DDB_G0287035, DDB_G0289117, DDB_G0267490, DDB_G0268744, DDB_G0269388, DDB_G0274129, DDB_G0274133, DDB_G0274135, DDB_G0274137, DDB_G0274285, DDB_G0274561, DDB_G0274727, DDB_G02…
GO:0090066	regulation of anatomical structure size	7.217	19	35	0	DDB_G0267374, DDB_G0270132, DDB_G0270134, DDB_G0271142, DDB_G0272104, DDB_G0273447, DDB_G0274437, DDB_G0276571, DDB_G0277615, DDB_G0278733, DDB_G0286187, DDB_G0288557, DDB_G0291125, DDB_G0291536, DDB_G0293898, DDB_G0295683, DDB_G0271058, DDB_G0288319, DDB_G0292804
GO:0002181	cytoplasmic translation	9.691	23	47	0	DDB_G0269146, DDB_G0270316, DDB_G0270424, DDB_G0271668, DDB_G0272893, DDB_G0274113, DDB_G0277907, DDB_G0278959, DDB_G0279061, DDB_G0280229, DDB_G0281469, DDB_G0283741, DDB_G0285277, DDB_G0285683, DDB_G0286501, DDB_G0288101, DDB_G0289317, DDB_G0290091, DDB_G0292460, DDB_G0293328, DDB_G0274627, DDB_G0279549, DDB_G0272660
GO:0043327	chemotaxis to cAMP	5.773	16	28	0	DDB_G0274575, DDB_G0275447, DDB_G0280039, DDB_G0289117, DDB_G0268620, DDB_G0269140, DDB_G0269166, DDB_G0271676, DDB_G0277399, DDB_G0278733, DDB_G0283081, DDB_G0287585, DDB_G0288679, DDB_G0288977, DDB_G0289177, DDB_G0290157
GO:0051017	actin filament bundle assembly	2.268	9	11	0	DDB_G0275731, DDB_G0276103, DDB_G0277855, DDB_G0279081, DDB_G0279415, DDB_G0281049, DDB_G0287507, DDB_G0290575, DDB_G0293708
GO:0006909	phagocytosis	15.419	31	75	0	DDB_G0269240, DDB_G0277869, DDB_G0279605, DDB_G0280975, DDB_G0285453, DDB_G0287035, DDB_G0268744, DDB_G0269388, DDB_G0274129, DDB_G0274133, DDB_G0274135, DDB_G0274137, DDB_G0274285, DDB_G0274561, DDB_G0274727, DDB_G0275023, DDB_G0275447, DDB_G0280545, DDB_G0284389, DDB_G0288879, DDB_G0289005, DDB_G0289553, DDB_G0289663, DDB_G0289811, DDB_G0279191, DDB_G0279307, DDB_G0283081, DDB_G0288679, DDB_G02…
GO:0051650	establishment of vesicle localization	4.949	14	24	0	DDB_G0272296, DDB_G0272326, DDB_G0274575, DDB_G0275447, DDB_G0276617, DDB_G0278477, DDB_G0280039, DDB_G0282873, DDB_G0286167, DDB_G0288679, DDB_G0289117, DDB_G0289177, DDB_G0292262, DDB_G0280849
GO:0030705	cytoskeleton-dependent intracellular transport	3.918	12	19	0	DDB_G0272326, DDB_G0274575, DDB_G0275447, DDB_G0276617, DDB_G0280039, DDB_G0280849, DDB_G0280967, DDB_G0288679, DDB_G0288691, DDB_G0289117, DDB_G0289177, DDB_G0292262
GO:0022900	electron transport chain	10.516	23	51	0	DDB_G0267552, DDB_G0269118, DDB_G0270120, DDB_G0271774, DDB_G0272394, DDB_G0275115, DDB_G0275537, DDB_G0277231, DDB_G0278849, DDB_G0280535, DDB_G0283669, DDB_G0284947, DDB_G0288875, DDB_G0292594, DDB_G0276033, DDB_G0277837, DDB_G0277991, DDB_G0281393, DDB_G0284799, DDB_G0285021, DDB_G0290927, DDB_G0294026, DDB_G0294052
GO:0006091	generation of precursor metabolites and energy	15.272	30	75	0	DDB_G0269916, DDB_G0271344, DDB_G0271842, DDB_G0274105, DDB_G0274111, DDB_G0274449, DDB_G0276711, DDB_G0276965, DDB_G0278275, DDB_G0278779, DDB_G0280495, DDB_G0281383, DDB_G0283137, DDB_G0283283, DDB_G0283813, DDB_G0287569, DDB_G0289325, DDB_G0293872, DDB_G0271564, DDB_G0272210, DDB_G0276417, DDB_G0277763, DDB_G0277847, DDB_G0278341, DDB_G0282097, DDB_G0284693, DDB_G0285311, DDB_G0287723, DDB_G02…
GO:0016050	vesicle organization	16.908	32	82	0	DDB_G0269416, DDB_G0269942, DDB_G0270098, DDB_G0270992, DDB_G0271086, DDB_G0271676, DDB_G0272296, DDB_G0274775, DDB_G0275573, DDB_G0275675, DDB_G0275795, DDB_G0277797, DDB_G0278141, DDB_G0278477, DDB_G0278685, DDB_G0279169, DDB_G0281255, DDB_G0281985, DDB_G0282209, DDB_G0283363, DDB_G0283541, DDB_G0283603, DDB_G0286167, DDB_G0286803, DDB_G0287733, DDB_G0287993, DDB_G0288439, DDB_G0288569, DDB_G02…
GO:1902600	proton transmembrane transport	8.248	19	40	0	DDB_G0287127, DDB_G0294026, DDB_G0268360, DDB_G0269038, DDB_G0269916, DDB_G0271882, DDB_G0273071, DDB_G0274141, DDB_G0274331, DDB_G0275701, DDB_G0277401, DDB_G0277837, DDB_G0277971, DDB_G0281393, DDB_G0283283, DDB_G0284473, DDB_G0284947, DDB_G0292306, DDB_G0292594
GO:0043254	regulation of protein-containing complex assembly	3.066	10	15	0	DDB_G0270132, DDB_G0270134, DDB_G0273447, DDB_G0277615, DDB_G0293898, DDB_G0295683, DDB_G0288319, DDB_G0292804, DDB_G0276893, DDB_G0289483
GO:0000281	mitotic cytokinesis	4.742	13	23	0	DDB_G0269240, DDB_G0277869, DDB_G0280975, DDB_G0267382, DDB_G0268620, DDB_G0274109, DDB_G0276103, DDB_G0276893, DDB_G0277399, DDB_G0278733, DDB_G0285939, DDB_G0286355, DDB_G0289483
GO:0032956	regulation of actin cytoskeleton organization	4.27	12	21	0	DDB_G0269140, DDB_G0269240, DDB_G0277869, DDB_G0279605, DDB_G0280975, DDB_G0285453, DDB_G0286555, DDB_G0287585, DDB_G0288977, DDB_G0289033, DDB_G0276893, DDB_G0289483
GO:0009259	ribonucleotide metabolic process	20.001	35	97	0	DDB_G0269038, DDB_G0269916, DDB_G0271842, DDB_G0272018, DDB_G0274111, DDB_G0274449, DDB_G0276417, DDB_G0277087, DDB_G0278607, DDB_G0283137, DDB_G0283283, DDB_G0285429, DDB_G0288461, DDB_G0289551, DDB_G0290401, DDB_G0292306, DDB_G0292458, DDB_G0292730, DDB_G0292994, DDB_G0267560, DDB_G0268360, DDB_G0271564, DDB_G0273069, DDB_G0274321, DDB_G0277401, DDB_G0277763, DDB_G0277847, DDB_G0284835, DDB_G02…
GO:0030050	vesicle transport along actin filament	2.268	8	11	0	DDB_G0274575, DDB_G0275447, DDB_G0276617, DDB_G0280039, DDB_G0288679, DDB_G0289117, DDB_G0289177, DDB_G0292262
GO:0009063	amino acid catabolic process	11.547	23	56	0	DDB_G0267536, DDB_G0268020, DDB_G0269854, DDB_G0271960, DDB_G0277727, DDB_G0277947, DDB_G0279827, DDB_G0283765, DDB_G0283813, DDB_G0284203, DDB_G0286335, DDB_G0287255, DDB_G0287469, DDB_G0287555, DDB_G0289085, DDB_G0291652, DDB_G0284835, DDB_G0287377, DDB_G0287977, DDB_G0288647, DDB_G0289471, DDB_G0292326, DDB_G0290111
GO:0045047	protein targeting to ER	4.536	12	22	0	DDB_G0273093, DDB_G0275211, DDB_G0275455, DDB_G0277377, DDB_G0278117, DDB_G0278371, DDB_G0278543, DDB_G0278885, DDB_G0280345, DDB_G0286131, DDB_G0291412, DDB_G0267524
GO:0019646	aerobic electron transport chain	5.155	13	25	0	DDB_G0267552, DDB_G0269118, DDB_G0271774, DDB_G0275115, DDB_G0275537, DDB_G0277231, DDB_G0280535, DDB_G0283669, DDB_G0284947, DDB_G0288875, DDB_G0292594, DDB_G0284799, DDB_G0285021
GO:0045184	establishment of protein localization	76.498	102	371	0.001	DDB_G0267394, DDB_G0268402, DDB_G0268790, DDB_G0269368, DDB_G0269416, DDB_G0269510, DDB_G0270992, DDB_G0271022, DDB_G0271984, DDB_G0272296, DDB_G0273093, DDB_G0274275, DDB_G0274395, DDB_G0275211, DDB_G0275451, DDB_G0275455, DDB_G0275675, DDB_G0276153, DDB_G0276425, DDB_G0277377, DDB_G0277923, DDB_G0278117, DDB_G0278285, DDB_G0278371, DDB_G0278477, DDB_G0278543, DDB_G0278885, DDB_G0280043, DDB_G02…
GO:0030837	negative regulation of actin filament polymerization	3.505	10	17	0.001	DDB_G0267374, DDB_G0271142, DDB_G0272104, DDB_G0274437, DDB_G0276571, DDB_G0286187, DDB_G0288557, DDB_G0291125, DDB_G0291536, DDB_G0271058
GO:0031333	negative regulation of protein-containing complex assembly	3.505	10	17	0.001	DDB_G0267374, DDB_G0271142, DDB_G0272104, DDB_G0274437, DDB_G0276571, DDB_G0286187, DDB_G0288557, DDB_G0291125, DDB_G0291536, DDB_G0271058
GO:0030833	regulation of actin filament polymerization	2.458	8	12	0.001	DDB_G0270132, DDB_G0270134, DDB_G0273447, DDB_G0277615, DDB_G0293898, DDB_G0295683, DDB_G0288319, DDB_G0292804
GO:0009152	purine ribonucleotide biosynthetic process	9.897	20	48	0.001	DDB_G0269038, DDB_G0269916, DDB_G0276417, DDB_G0277087, DDB_G0283283, DDB_G0285429, DDB_G0289551, DDB_G0290401, DDB_G0292306, DDB_G0292994, DDB_G0268360, DDB_G0271564, DDB_G0273069, DDB_G0274321, DDB_G0277847, DDB_G0286057, DDB_G0287127, DDB_G0288333, DDB_G0288387, DDB_G0290121
GO:0006613	cotranslational protein targeting to membrane	2.474	8	12	0.001	DDB_G0275211, DDB_G0275455, DDB_G0278117, DDB_G0278885, DDB_G0286131, DDB_G0291412, DDB_G0267524, DDB_G0277377
GO:0009081	branched-chain amino acid metabolic process	4.124	11	20	0.001	DDB_G0267536, DDB_G0268020, DDB_G0271960, DDB_G0279827, DDB_G0283813, DDB_G0286335, DDB_G0289085, DDB_G0285509, DDB_G0287377, DDB_G0288647, DDB_G0289471
GO:0042775	mitochondrial ATP synthesis coupled electron transport	5.361	13	26	0.001	DDB_G0267552, DDB_G0269118, DDB_G0271774, DDB_G0275115, DDB_G0275537, DDB_G0277231, DDB_G0280535, DDB_G0283669, DDB_G0284947, DDB_G0288875, DDB_G0292594, DDB_G0284799, DDB_G0285021
GO:1901879	regulation of protein depolymerization	3.093	9	15	0.001	DDB_G0267374, DDB_G0272104, DDB_G0274437, DDB_G0276571, DDB_G0278733, DDB_G0288557, DDB_G0291125, DDB_G0291536, DDB_G0271058
GO:0046034	ATP metabolic process	6.804	15	33	0.001	DDB_G0269038, DDB_G0269916, DDB_G0274111, DDB_G0283137, DDB_G0283283, DDB_G0292306, DDB_G0268360, DDB_G0271564, DDB_G0276417, DDB_G0277401, DDB_G0277763, DDB_G0277847, DDB_G0285311, DDB_G0287127, DDB_G0292994
GO:0006163	purine nucleotide metabolic process	24.537	39	119	0.001	DDB_G0269038, DDB_G0269916, DDB_G0271842, DDB_G0272018, DDB_G0272210, DDB_G0274111, DDB_G0274321, DDB_G0274449, DDB_G0276417, DDB_G0276711, DDB_G0277087, DDB_G0278275, DDB_G0278607, DDB_G0283137, DDB_G0283283, DDB_G0285429, DDB_G0285539, DDB_G0288461, DDB_G0289551, DDB_G0290121, DDB_G0290401, DDB_G0292306, DDB_G0292458, DDB_G0292730, DDB_G0292994, DDB_G0268360, DDB_G0271564, DDB_G0273069, DDB_G02…
GO:0006099	tricarboxylic acid cycle	6.186	14	30	0.001	DDB_G0271344, DDB_G0271842, DDB_G0274449, DDB_G0276965, DDB_G0278779, DDB_G0280495, DDB_G0289325, DDB_G0293872, DDB_G0270120, DDB_G0272210, DDB_G0275115, DDB_G0278341, DDB_G0280535, DDB_G0287723
GO:0009144	purine nucleoside triphosphate metabolic process	7.629	16	37	0.001	DDB_G0269038, DDB_G0269916, DDB_G0274111, DDB_G0283137, DDB_G0283283, DDB_G0292306, DDB_G0268360, DDB_G0271564, DDB_G0273069, DDB_G0276417, DDB_G0277401, DDB_G0277763, DDB_G0277847, DDB_G0285311, DDB_G0287127, DDB_G0292994
GO:0006760	folic acid-containing compound metabolic process	2.681	8	13	0.002	DDB_G0277947, DDB_G0278283, DDB_G0279137, DDB_G0280767, DDB_G0283121, DDB_G0291652, DDB_G0292632, DDB_G0290397
GO:0043242	negative regulation of protein-containing complex disassembly	2.681	8	13	0.002	DDB_G0267374, DDB_G0272104, DDB_G0274437, DDB_G0276571, DDB_G0288557, DDB_G0291125, DDB_G0291536, DDB_G0271058
GO:0030835	negative regulation of actin filament depolymerization	2.681	8	13	0.002	DDB_G0267374, DDB_G0272104, DDB_G0274437, DDB_G0276571, DDB_G0288557, DDB_G0291125, DDB_G0291536, DDB_G0271058
GO:0055086	nucleobase-containing small molecule metabolic process	38.146	55	185	0.002	DDB_G0267966, DDB_G0269038, DDB_G0269916, DDB_G0271842, DDB_G0272018, DDB_G0272210, DDB_G0272738, DDB_G0274111, DDB_G0274321, DDB_G0274449, DDB_G0276417, DDB_G0276711, DDB_G0277087, DDB_G0278275, DDB_G0278607, DDB_G0281789, DDB_G0282171, DDB_G0283137, DDB_G0283283, DDB_G0284685, DDB_G0285429, DDB_G0285539, DDB_G0286057, DDB_G0286495, DDB_G0286603, DDB_G0287619, DDB_G0288461, DDB_G0288933, DDB_G02…
GO:0035383	thioester metabolic process	5.155	12	25	0.002	DDB_G0271842, DDB_G0272018, DDB_G0274449, DDB_G0276417, DDB_G0278607, DDB_G0288461, DDB_G0292458, DDB_G0292994, DDB_G0271564, DDB_G0277847, DDB_G0284835, DDB_G0288387
GO:0099024	plasma membrane invagination	4.536	11	22	0.002	DDB_G0269240, DDB_G0277869, DDB_G0279605, DDB_G0280975, DDB_G0285453, DDB_G0287035, DDB_G0267382, DDB_G0275447, DDB_G0278733, DDB_G0288679, DDB_G0289177
GO:0051016	barbed-end actin filament capping	2.268	7	11	0.002	DDB_G0267374, DDB_G0272104, DDB_G0274437, DDB_G0276571, DDB_G0288557, DDB_G0291125, DDB_G0291536
GO:0043436	oxoacid metabolic process	57.528	77	279	0.002	DDB_G0267536, DDB_G0268020, DDB_G0268036, DDB_G0269242, DDB_G0269854, DDB_G0269950, DDB_G0270032, DDB_G0270312, DDB_G0270806, DDB_G0270990, DDB_G0271344, DDB_G0271730, DDB_G0271960, DDB_G0272524, DDB_G0274111, DDB_G0274195, DDB_G0276065, DDB_G0276067, DDB_G0276245, DDB_G0276417, DDB_G0277535, DDB_G0277569, DDB_G0277727, DDB_G0277947, DDB_G0278095, DDB_G0279137, DDB_G0279827, DDB_G0279917, DDB_G02…
GO:0016054	organic acid catabolic process	19.176	31	93	0.003	DDB_G0267536, DDB_G0268020, DDB_G0269854, DDB_G0270806, DDB_G0270990, DDB_G0271730, DDB_G0271960, DDB_G0276065, DDB_G0276245, DDB_G0277727, DDB_G0277947, DDB_G0279827, DDB_G0279917, DDB_G0280767, DDB_G0283765, DDB_G0283813, DDB_G0284203, DDB_G0286335, DDB_G0287255, DDB_G0287469, DDB_G0287555, DDB_G0289085, DDB_G0289471, DDB_G0290927, DDB_G0291652, DDB_G0284835, DDB_G0287377, DDB_G0287977, DDB_G02…
GO:0070972	protein localization to endoplasmic reticulum	5.361	12	26	0.003	DDB_G0273093, DDB_G0275211, DDB_G0275455, DDB_G0277377, DDB_G0278117, DDB_G0278371, DDB_G0278543, DDB_G0278885, DDB_G0280345, DDB_G0286131, DDB_G0291412, DDB_G0267524
GO:0051649	establishment of localization in cell	72.95	94	357	0.003	DDB_G0267394, DDB_G0267942, DDB_G0267950, DDB_G0268402, DDB_G0268702, DDB_G0268790, DDB_G0269368, DDB_G0269416, DDB_G0269510, DDB_G0269942, DDB_G0270754, DDB_G0270992, DDB_G0271086, DDB_G0271488, DDB_G0271968, DDB_G0271984, DDB_G0273071, DDB_G0273093, DDB_G0274775, DDB_G0275451, DDB_G0275455, DDB_G0275573, DDB_G0275675, DDB_G0275795, DDB_G0276031, DDB_G0276221, DDB_G0276425, DDB_G0277797, DDB_G02…
GO:0006767	water-soluble vitamin metabolic process	3.505	9	17	0.003	DDB_G0275001, DDB_G0277535, DDB_G0277947, DDB_G0280767, DDB_G0288305, DDB_G0291652, DDB_G0278107, DDB_G0278283, DDB_G0283849
GO:0032509	endosome transport via multivesicular body sorting pathway	3.505	9	17	0.003	DDB_G0267394, DDB_G0271488, DDB_G0275451, DDB_G0275573, DDB_G0284769, DDB_G0287993, DDB_G0290087, DDB_G0292400, DDB_G0290163
GO:0061024	membrane organization	26.599	40	129	0.003	DDB_G0269240, DDB_G0269942, DDB_G0270992, DDB_G0272296, DDB_G0275573, DDB_G0275871, DDB_G0276005, DDB_G0277797, DDB_G0277869, DDB_G0278477, DDB_G0278685, DDB_G0279169, DDB_G0279605, DDB_G0280975, DDB_G0281255, DDB_G0281985, DDB_G0282209, DDB_G0283363, DDB_G0283541, DDB_G0284911, DDB_G0285453, DDB_G0286009, DDB_G0286167, DDB_G0286803, DDB_G0287035, DDB_G0287733, DDB_G0287993, DDB_G0288439, DDB_G02…
GO:0022411	cellular component disassembly	14.021	24	68	0.003	DDB_G0267374, DDB_G0270098, DDB_G0272104, DDB_G0272646, DDB_G0274437, DDB_G0275045, DDB_G0276571, DDB_G0277319, DDB_G0277699, DDB_G0278733, DDB_G0282057, DDB_G0282581, DDB_G0282929, DDB_G0288477, DDB_G0288557, DDB_G0289943, DDB_G0290687, DDB_G0291125, DDB_G0291536, DDB_G0271058, DDB_G0276153, DDB_G0277919, DDB_G0284861, DDB_G0267382
GO:0033875	ribonucleoside bisphosphate metabolic process	6.804	14	33	0.004	DDB_G0271842, DDB_G0272018, DDB_G0274449, DDB_G0276417, DDB_G0278607, DDB_G0288461, DDB_G0289551, DDB_G0290401, DDB_G0292458, DDB_G0292994, DDB_G0271564, DDB_G0277847, DDB_G0284835, DDB_G0288387
GO:0034032	purine nucleoside bisphosphate metabolic process	6.804	14	33	0.004	DDB_G0271842, DDB_G0272018, DDB_G0274449, DDB_G0276417, DDB_G0278607, DDB_G0288461, DDB_G0289551, DDB_G0290401, DDB_G0292458, DDB_G0292994, DDB_G0271564, DDB_G0277847, DDB_G0284835, DDB_G0288387
GO:0032879	regulation of localization	8.248	16	40	0.004	DDB_G0272296, DDB_G0278477, DDB_G0280043, DDB_G0283001, DDB_G0284777, DDB_G0286065, DDB_G0288061, DDB_G0291275, DDB_G0267490, DDB_G0268620, DDB_G0275157, DDB_G0283081, DDB_G0286187, DDB_G0286553, DDB_G0289001, DDB_G0290157
GO:0043603	amide metabolic process	6.173	13	32	0.004	DDB_G0271842, DDB_G0272018, DDB_G0274449, DDB_G0277947, DDB_G0278607, DDB_G0280767, DDB_G0288461, DDB_G0291652, DDB_G0292458, DDB_G0269854, DDB_G0277727, DDB_G0284835, DDB_G0287977
GO:0006084	acetyl-CoA metabolic process	3.093	8	15	0.005	DDB_G0272018, DDB_G0276417, DDB_G0278607, DDB_G0288461, DDB_G0292994, DDB_G0271564, DDB_G0277847, DDB_G0284835
GO:0009199	ribonucleoside triphosphate metabolic process	8.454	16	41	0.005	DDB_G0269038, DDB_G0269916, DDB_G0274111, DDB_G0283137, DDB_G0283283, DDB_G0292306, DDB_G0268360, DDB_G0271564, DDB_G0273069, DDB_G0276417, DDB_G0277401, DDB_G0277763, DDB_G0277847, DDB_G0285311, DDB_G0287127, DDB_G0292994
GO:0043648	dicarboxylic acid metabolic process	8.454	16	41	0.005	DDB_G0270032, DDB_G0272524, DDB_G0276067, DDB_G0277947, DDB_G0280495, DDB_G0280767, DDB_G0287469, DDB_G0291652, DDB_G0269854, DDB_G0277727, DDB_G0278283, DDB_G0284203, DDB_G0287977, DDB_G0272210, DDB_G0286525, DDB_G0290111
GO:0006898	receptor-mediated endocytosis	2.062	6	10	0.007	DDB_G0277139, DDB_G0277221, DDB_G0277403, DDB_G0278685, DDB_G0271022, DDB_G0274395
GO:0006886	intracellular protein transport	41.445	56	201	0.008	DDB_G0268402, DDB_G0268790, DDB_G0269416, DDB_G0269510, DDB_G0270992, DDB_G0271984, DDB_G0272296, DDB_G0273093, DDB_G0275451, DDB_G0275455, DDB_G0275675, DDB_G0276425, DDB_G0277923, DDB_G0278117, DDB_G0278285, DDB_G0278477, DDB_G0278885, DDB_G0280479, DDB_G0282847, DDB_G0283603, DDB_G0284911, DDB_G0286553, DDB_G0286725, DDB_G0286803, DDB_G0287733, DDB_G0288439, DDB_G0289173, DDB_G0289827, DDB_G02…
GO:0045324	late endosome to vacuole transport	4.536	10	22	0.008	DDB_G0267394, DDB_G0271488, DDB_G0275451, DDB_G0275573, DDB_G0284769, DDB_G0287993, DDB_G0288021, DDB_G0290087, DDB_G0292400, DDB_G0290163
GO:0030031	cell projection assembly	3.918	9	19	0.008	DDB_G0274519, DDB_G0276005, DDB_G0286065, DDB_G0268620, DDB_G0276617, DDB_G0276893, DDB_G0283081, DDB_G0289117, DDB_G0289483
GO:0060627	regulation of vesicle-mediated transport	3.918	9	19	0.008	DDB_G0280043, DDB_G0283001, DDB_G0267490, DDB_G0268620, DDB_G0275157, DDB_G0283081, DDB_G0286187, DDB_G0286553, DDB_G0290157
GO:0046390	ribose phosphate biosynthetic process	12.578	21	61	0.008	DDB_G0269038, DDB_G0269916, DDB_G0276417, DDB_G0277087, DDB_G0283283, DDB_G0285429, DDB_G0289551, DDB_G0290401, DDB_G0292306, DDB_G0292994, DDB_G0267560, DDB_G0268360, DDB_G0271564, DDB_G0273069, DDB_G0274321, DDB_G0277847, DDB_G0286057, DDB_G0287127, DDB_G0288333, DDB_G0288387, DDB_G0290121
GO:0006935	chemotaxis	7.348	14	36	0.008	DDB_G0267602, DDB_G0267450, DDB_G0269152, DDB_G0276153, DDB_G0276617, DDB_G0277881, DDB_G0281569, DDB_G0283903, DDB_G0284863, DDB_G0286557, DDB_G0286773, DDB_G0287507, DDB_G0272116, DDB_G0273397
GO:0000028	ribosomal small subunit assembly	2.681	7	13	0.008	DDB_G0270316, DDB_G0277635, DDB_G0285561, DDB_G0285597, DDB_G0286075, DDB_G0291526, DDB_G0294044
GO:0170039	proteinogenic amino acid metabolic process	17.32	27	84	0.008	DDB_G0268036, DDB_G0269950, DDB_G0270032, DDB_G0276067, DDB_G0277947, DDB_G0279137, DDB_G0283765, DDB_G0284835, DDB_G0287255, DDB_G0287469, DDB_G0287555, DDB_G0288671, DDB_G0291652, DDB_G0269854, DDB_G0271924, DDB_G0274321, DDB_G0277727, DDB_G0279211, DDB_G0279591, DDB_G0281071, DDB_G0284699, DDB_G0286603, DDB_G0287977, DDB_G0288305, DDB_G0292326, DDB_G0290111, DDB_G0291179
GO:0170033	L-amino acid metabolic process	18.97	29	92	0.009	DDB_G0268036, DDB_G0269950, DDB_G0270032, DDB_G0276067, DDB_G0277947, DDB_G0279137, DDB_G0283765, DDB_G0284835, DDB_G0285501, DDB_G0287255, DDB_G0287469, DDB_G0287555, DDB_G0288671, DDB_G0291652, DDB_G0269854, DDB_G0271924, DDB_G0274321, DDB_G0277727, DDB_G0279211, DDB_G0279591, DDB_G0281071, DDB_G0284203, DDB_G0284699, DDB_G0286603, DDB_G0287977, DDB_G0288305, DDB_G0292326, DDB_G0290111, DDB_G02…
GO:0098660	inorganic ion transmembrane transport	23.919	35	116	0.009	DDB_G0271672, DDB_G0273091, DDB_G0277503, DDB_G0278609, DDB_G0282067, DDB_G0283389, DDB_G0284225, DDB_G0286049, DDB_G0286639, DDB_G0287127, DDB_G0287825, DDB_G0294026, DDB_G0295753, DDB_G0268360, DDB_G0269038, DDB_G0269916, DDB_G0271882, DDB_G0273071, DDB_G0274141, DDB_G0274331, DDB_G0275701, DDB_G0277401, DDB_G0277837, DDB_G0277861, DDB_G0277971, DDB_G0278047, DDB_G0281393, DDB_G0283283, DDB_G02…
GO:0007033	vacuole organization	9.691	17	47	0.01	DDB_G0270754, DDB_G0275299, DDB_G0277319, DDB_G0278141, DDB_G0280813, DDB_G0282057, DDB_G0282581, DDB_G0282929, DDB_G0283001, DDB_G0284347, DDB_G0288021, DDB_G0292076, DDB_G0270024, DDB_G0280043, DDB_G0283081, DDB_G0279169, DDB_G0286803
GO:1901292	nucleoside phosphate catabolic process	5.361	11	26	0.01	DDB_G0274111, DDB_G0283137, DDB_G0285539, DDB_G0286495, DDB_G0271564, DDB_G0276417, DDB_G0277763, DDB_G0277847, DDB_G0285311, DDB_G0285995, DDB_G0292994
GO:0007188	adenylate cyclase-modulating G protein-coupled receptor signaling pathway	5.361	11	26	0.01	DDB_G0273397, DDB_G0276267, DDB_G0283151, DDB_G0271022, DDB_G0274395, DDB_G0276893, DDB_G0277115, DDB_G0277399, DDB_G0288375, DDB_G0289483, DDB_G0292310

## Sheet: S4 down-reg 360 MPI
GOBPID	Term	ExpCount	Count	Size	Pvalue
GO:0034660	ncRNA metabolic process	50.644	123	307	0	DDB_G0267572, DDB_G0267822, DDB_G0267872, DDB_G0268100, DDB_G0268496, DDB_G0268718, DDB_G0268868, DDB_G0268898, DDB_G0269312, DDB_G0269348, DDB_G0269642, DDB_G0269722, DDB_G0269830, DDB_G0269972, DDB_G0270202, DDB_G0270228, DDB_G0271370, DDB_G0271724, DDB_G0271796, DDB_G0272732, DDB_G0274325, DDB_G0274521, DDB_G0275141, DDB_G0275633, DDB_G0275885, DDB_G0275919, DDB_G0276213, DDB_G0276255, DDB_G02…
GO:0006364	rRNA processing	8.197	39	52	0	DDB_G0267572, DDB_G0268898, DDB_G0269312, DDB_G0269830, DDB_G0276411, DDB_G0277019, DDB_G0278983, DDB_G0279809, DDB_G0282803, DDB_G0283581, DDB_G0284017, DDB_G0284817, DDB_G0288565, DDB_G0288659, DDB_G0291438, DDB_G0292992, DDB_G0293562, DDB_G0302418, DDB_G0267606, DDB_G0270230, DDB_G0271240, DDB_G0271998, DDB_G0275073, DDB_G0279321, DDB_G0279371, DDB_G0280147, DDB_G0280407, DDB_G0280805, DDB_G02…
GO:0000154	rRNA modification	4.478	17	27	0	DDB_G0267872, DDB_G0268868, DDB_G0269722, DDB_G0271796, DDB_G0272732, DDB_G0275919, DDB_G0277479, DDB_G0280463, DDB_G0281685, DDB_G0284343, DDB_G0284945, DDB_G0285489, DDB_G0285543, DDB_G0288255, DDB_G0291740, DDB_G0267822, DDB_G0283949
GO:0032259	methylation	18.741	42	113	0	DDB_G0267872, DDB_G0268558, DDB_G0268718, DDB_G0269348, DDB_G0269722, DDB_G0270228, DDB_G0271370, DDB_G0271998, DDB_G0272732, DDB_G0275621, DDB_G0278965, DDB_G0280483, DDB_G0281685, DDB_G0284343, DDB_G0284945, DDB_G0285489, DDB_G0285499, DDB_G0288255, DDB_G0291740, DDB_G0292448, DDB_G0293380, DDB_G0295715, DDB_G0269554, DDB_G0274197, DDB_G0275095, DDB_G0275499, DDB_G0275501, DDB_G0275919, DDB_G02…
GO:0000462	maturation of SSU-rRNA from tricistronic rRNA transcript (SSU-rRNA, 5.8S rRNA, LSU-rRNA)	3.301	13	20	0	DDB_G0269972, DDB_G0270202, DDB_G0275141, DDB_G0276815, DDB_G0278331, DDB_G0278751, DDB_G0279601, DDB_G0280489, DDB_G0285875, DDB_G0287351, DDB_G0287891, DDB_G0289235, DDB_G0292466
GO:0042273	ribosomal large subunit biogenesis	2.605	11	16	0	DDB_G0267670, DDB_G0269688, DDB_G0272789, DDB_G0276413, DDB_G0284383, DDB_G0284817, DDB_G0290029, DDB_G0290425, DDB_G0290555, DDB_G0278435, DDB_G0282181
GO:0000460	maturation of 5.8S rRNA	4.478	15	27	0	DDB_G0269642, DDB_G0271100, DDB_G0271572, DDB_G0271724, DDB_G0274521, DDB_G0275633, DDB_G0276255, DDB_G0284945, DDB_G0285829, DDB_G0290031, DDB_G0292468, DDB_G0293576, DDB_G0279903, DDB_G0281839, DDB_G0289415
GO:0030488	tRNA methylation	4.146	14	25	0	DDB_G0268718, DDB_G0269348, DDB_G0270228, DDB_G0271370, DDB_G0278965, DDB_G0280483, DDB_G0285489, DDB_G0285499, DDB_G0288255, DDB_G0292448, DDB_G0293380, DDB_G0295715, DDB_G0281175, DDB_G0283969
GO:0035821	modulation of process of another organism	1.659	8	10	0	DDB_G0270330, DDB_G0271666, DDB_G0271696, DDB_G0277083, DDB_G0277097, DDB_G0279523, DDB_G0282121, DDB_G0283125
GO:0001510	RNA methylation	4.096	13	25	0	DDB_G0267872, DDB_G0269722, DDB_G0271998, DDB_G0272732, DDB_G0281685, DDB_G0284343, DDB_G0284945, DDB_G0291740, DDB_G0274197, DDB_G0275919, DDB_G0277479, DDB_G0283949, DDB_G0293244
GO:0007049	cell cycle	19.614	37	120	0	DDB_G0270418, DDB_G0270814, DDB_G0275929, DDB_G0276101, DDB_G0276977, DDB_G0277391, DDB_G0279737, DDB_G0283607, DDB_G0283681, DDB_G0284731, DDB_G0285805, DDB_G0286539, DDB_G0286621, DDB_G0287079, DDB_G0287103, DDB_G0289007, DDB_G0289421, DDB_G0289513, DDB_G0290325, DDB_G0291752, DDB_G0268258, DDB_G0270664, DDB_G0271628, DDB_G0272797, DDB_G0275809, DDB_G0278487, DDB_G0281827, DDB_G0282933, DDB_G02…
GO:0098609	cell-cell adhesion	3.317	11	20	0	DDB_G0270212, DDB_G0270214, DDB_G0273063, DDB_G0273065, DDB_G0273067, DDB_G0273175, DDB_G0275439, DDB_G0280223, DDB_G0285793, DDB_G0285817, DDB_G0292552
GO:0006643	membrane lipid metabolic process	11.112	24	67	0	DDB_G0268056, DDB_G0268374, DDB_G0268928, DDB_G0269738, DDB_G0271066, DDB_G0272350, DDB_G0276251, DDB_G0279313, DDB_G0280891, DDB_G0281821, DDB_G0282011, DDB_G0282819, DDB_G0288293, DDB_G0288899, DDB_G0289061, DDB_G0289515, DDB_G0289733, DDB_G0291283, DDB_G0292896, DDB_G0293538, DDB_G0268890, DDB_G0269574, DDB_G0283717, DDB_G0284339
GO:0046519	sphingoid metabolic process	1.659	7	10	0	DDB_G0268056, DDB_G0268374, DDB_G0272350, DDB_G0289061, DDB_G0289733, DDB_G0291283, DDB_G0293538
GO:0000463	maturation of LSU-rRNA from tricistronic rRNA transcript (SSU-rRNA, 5.8S rRNA, LSU-rRNA)	2.156	8	13	0	DDB_G0275885, DDB_G0276213, DDB_G0281839, DDB_G0282741, DDB_G0284945, DDB_G0289415, DDB_G0292216, DDB_G0279903
GO:0000819	sister chromatid segregation	6.634	16	40	0	DDB_G0267396, DDB_G0270418, DDB_G0278701, DDB_G0279737, DDB_G0280249, DDB_G0280995, DDB_G0281419, DDB_G0284499, DDB_G0285313, DDB_G0286233, DDB_G0288819, DDB_G0291894, DDB_G0292066, DDB_G0292676, DDB_G0293984, DDB_G0285101
GO:0030490	maturation of SSU-rRNA	2.283	8	14	0.001	DDB_G0267822, DDB_G0268868, DDB_G0274325, DDB_G0279821, DDB_G0280431, DDB_G0282623, DDB_G0287537, DDB_G0279245
GO:0006270	DNA replication initiation	2.819	9	17	0.001	DDB_G0267748, DDB_G0271078, DDB_G0275623, DDB_G0282191, DDB_G0282731, DDB_G0282933, DDB_G0293214, DDB_G0293622, DDB_G0270442
GO:0033750	ribosome localization	2.322	8	14	0.001	DDB_G0269688, DDB_G0271306, DDB_G0274521, DDB_G0275601, DDB_G0276255, DDB_G0294292, DDB_G0295765, DDB_G0282181
GO:0098754	detoxification	5.141	13	31	0.001	DDB_G0283021, DDB_G0290343, DDB_G0269256, DDB_G0269270, DDB_G0271106, DDB_G0272754, DDB_G0273083, DDB_G0275755, DDB_G0278161, DDB_G0282517, DDB_G0285741, DDB_G0289879, DDB_G0292132
GO:0030148	sphingolipid biosynthetic process	3.98	11	24	0.001	DDB_G0268056, DDB_G0268374, DDB_G0268928, DDB_G0269738, DDB_G0271066, DDB_G0272350, DDB_G0281821, DDB_G0289061, DDB_G0291283, DDB_G0292896, DDB_G0293538
GO:0140014	mitotic nuclear division	5.971	14	36	0.001	DDB_G0267396, DDB_G0278701, DDB_G0280249, DDB_G0280995, DDB_G0281419, DDB_G0284499, DDB_G0285313, DDB_G0286233, DDB_G0288819, DDB_G0291894, DDB_G0292066, DDB_G0292676, DDB_G0293984, DDB_G0285101
GO:0044242	cellular lipid catabolic process	9.454	19	57	0.001	DDB_G0268374, DDB_G0271126, DDB_G0271340, DDB_G0271544, DDB_G0271904, DDB_G0272807, DDB_G0275125, DDB_G0276767, DDB_G0277477, DDB_G0282819, DDB_G0283261, DDB_G0284449, DDB_G0286095, DDB_G0289723, DDB_G0289733, DDB_G0292402, DDB_G0293354, DDB_G0293538, DDB_G0274585
GO:0000027	ribosomal large subunit assembly	3.151	9	19	0.002	DDB_G0267572, DDB_G0285515, DDB_G0287937, DDB_G0292216, DDB_G0295761, DDB_G0295765, DDB_G0276411, DDB_G0274521, DDB_G0279205
GO:0034471	ncRNA 5'-end processing	2.156	7	13	0.002	DDB_G0276255, DDB_G0276283, DDB_G0288027, DDB_G0293576, DDB_G0282155, DDB_G0289139, DDB_G0291320
GO:0051225	spindle assembly	1.659	6	10	0.002	DDB_G0267396, DDB_G0280249, DDB_G0283607, DDB_G0285313, DDB_G0285849, DDB_G0285101
GO:0071805	potassium ion transmembrane transport	1.659	6	10	0.002	DDB_G0269864, DDB_G0275711, DDB_G0277269, DDB_G0275169, DDB_G0282291, DDB_G0288055
GO:0031503	protein-containing complex localization	2.819	8	17	0.003	DDB_G0269688, DDB_G0271306, DDB_G0274521, DDB_G0275601, DDB_G0276255, DDB_G0294292, DDB_G0295765, DDB_G0282181
GO:0051301	cell division	17.746	29	107	0.004	DDB_G0268622, DDB_G0274503, DDB_G0279343, DDB_G0286233, DDB_G0291013, DDB_G0292470, DDB_G0268258, DDB_G0270664, DDB_G0271628, DDB_G0271642, DDB_G0272813, DDB_G0274493, DDB_G0275493, DDB_G0275929, DDB_G0276101, DDB_G0281827, DDB_G0283607, DDB_G0283617, DDB_G0284499, DDB_G0285101, DDB_G0285601, DDB_G0285931, DDB_G0289021, DDB_G0289421, DDB_G0292066, DDB_G0293198, DDB_G0293524, DDB_G0293984, DDB_G02…
GO:0007059	chromosome segregation	7.423	15	45	0.004	DDB_G0270418, DDB_G0270814, DDB_G0278701, DDB_G0279737, DDB_G0280995, DDB_G0281419, DDB_G0284499, DDB_G0286233, DDB_G0288819, DDB_G0289421, DDB_G0290325, DDB_G0291894, DDB_G0292066, DDB_G0292676, DDB_G0293984
GO:0042254	ribosome biogenesis	5.379	12	36	0.004	DDB_G0271306, DDB_G0271708, DDB_G0275601, DDB_G0276085, DDB_G0284539, DDB_G0285955, DDB_G0288609, DDB_G0291566, DDB_G0294292, DDB_G0275351, DDB_G0275403, DDB_G0277801
GO:0098869	cellular oxidant detoxification	4.146	10	25	0.004	DDB_G0283021, DDB_G0290343, DDB_G0269256, DDB_G0269270, DDB_G0271106, DDB_G0272754, DDB_G0273083, DDB_G0275755, DDB_G0282517, DDB_G0285741
GO:0008033	tRNA processing	17.249	28	104	0.005	DDB_G0268496, DDB_G0268718, DDB_G0269348, DDB_G0270228, DDB_G0271370, DDB_G0277347, DDB_G0278965, DDB_G0280483, DDB_G0285489, DDB_G0285499, DDB_G0286929, DDB_G0288027, DDB_G0288255, DDB_G0289139, DDB_G0290987, DDB_G0291320, DDB_G0292448, DDB_G0293380, DDB_G0295715, DDB_G0268868, DDB_G0271632, DDB_G0276633, DDB_G0277081, DDB_G0281175, DDB_G0282155, DDB_G0283969, DDB_G0287079, DDB_G0290035
GO:0016051	carbohydrate biosynthetic process	2.985	8	18	0.005	DDB_G0267674, DDB_G0270836, DDB_G0271678, DDB_G0271904, DDB_G0283673, DDB_G0284975, DDB_G0287657, DDB_G0269124
GO:0006261	DNA-templated DNA replication	6.254	13	38	0.006	DDB_G0267904, DDB_G0270664, DDB_G0272158, DDB_G0274493, DDB_G0278367, DDB_G0283189, DDB_G0284731, DDB_G0285381, DDB_G0285805, DDB_G0287103, DDB_G0288659, DDB_G0293702, DDB_G0285961
GO:0030203	glycosaminoglycan metabolic process	2.488	7	15	0.006	DDB_G0271902, DDB_G0282539, DDB_G0285647, DDB_G0273197, DDB_G0273175, DDB_G0293492, DDB_G0293566
GO:0001522	pseudouridine synthesis	3.151	8	19	0.008	DDB_G0271632, DDB_G0271796, DDB_G0280463, DDB_G0285543, DDB_G0290987, DDB_G0267822, DDB_G0276085, DDB_G0282961
GO:0051052	regulation of DNA metabolic process	3.151	8	19	0.008	DDB_G0279501, DDB_G0282181, DDB_G0282711, DDB_G0284731, DDB_G0287103, DDB_G0287899, DDB_G0275929, DDB_G0276101
GO:0006672	ceramide metabolic process	1.99	6	12	0.008	DDB_G0268056, DDB_G0268374, DDB_G0269738, DDB_G0291283, DDB_G0293538, DDB_G0269574
GO:0007155	cell adhesion	5.093	11	31	0.008	DDB_G0268270, DDB_G0272562, DDB_G0272756, DDB_G0272833, DDB_G0274779, DDB_G0288195, DDB_G0288239, DDB_G0288511, DDB_G0288877, DDB_G0289073, DDB_G0293364
GO:0000278	mitotic cell cycle	23.551	35	142	0.008	DDB_G0267396, DDB_G0267748, DDB_G0267904, DDB_G0268622, DDB_G0271642, DDB_G0272813, DDB_G0274493, DDB_G0274503, DDB_G0275493, DDB_G0275623, DDB_G0277439, DDB_G0278701, DDB_G0279085, DDB_G0279343, DDB_G0280249, DDB_G0280995, DDB_G0281419, DDB_G0281889, DDB_G0282191, DDB_G0283099, DDB_G0283189, DDB_G0283617, DDB_G0284499, DDB_G0285101, DDB_G0285313, DDB_G0285849, DDB_G0286233, DDB_G0286465, DDB_G02…
GO:0034661	ncRNA catabolic process	2.654	7	16	0.01	DDB_G0271100, DDB_G0271572, DDB_G0271832, DDB_G0272997, DDB_G0284053, DDB_G0293614, DDB_G0291320
GO:0006221	pyrimidine nucleotide biosynthetic process	2.654	7	16	0.01	DDB_G0280041, DDB_G0280045, DDB_G0280567, DDB_G0293374, DDB_G0276331, DDB_G0279911, DDB_G0293580
GO:0007062	sister chromatid cohesion	2.654	7	16	0.01	DDB_G0275929, DDB_G0276101, DDB_G0276977, DDB_G0283099, DDB_G0283681, DDB_G0291752, DDB_G0292676
GO:0048285	organelle fission	10.283	18	62	0.01	DDB_G0267396, DDB_G0270418, DDB_G0278701, DDB_G0279737, DDB_G0280249, DDB_G0280995, DDB_G0281419, DDB_G0284499, DDB_G0285313, DDB_G0286233, DDB_G0286621, DDB_G0288819, DDB_G0290325, DDB_G0291894, DDB_G0292066, DDB_G0292676, DDB_G0293984, DDB_G0285101

## Sheet: S5 up-reg 2250 MPI
GOBPID	Term	ExpCount	Count	Size	Pvalue
GO:0051649	establishment of localization in cell	31.843	61	377	0	DDB_G0267942, DDB_G0267982, DDB_G0268384, DDB_G0269510, DDB_G0269948, DDB_G0270320, DDB_G0270754, DDB_G0271488, DDB_G0271968, DDB_G0272406, DDB_G0273209, DDB_G0273473, DDB_G0274575, DDB_G0274873, DDB_G0275795, DDB_G0276109, DDB_G0276221, DDB_G0277565, DDB_G0277797, DDB_G0278285, DDB_G0279285, DDB_G0279441, DDB_G0279537, DDB_G0279693, DDB_G0280039, DDB_G0280907, DDB_G0280967, DDB_G0281555, DDB_G02…
GO:0043547	positive regulation of GTPase activity	5.406	17	64	0	DDB_G0268578, DDB_G0271868, DDB_G0274605, DDB_G0275239, DDB_G0276119, DDB_G0277915, DDB_G0277967, DDB_G0279511, DDB_G0281891, DDB_G0282381, DDB_G0283285, DDB_G0287379, DDB_G0288771, DDB_G0289665, DDB_G0293006, DDB_G0293084, DDB_G0280527
GO:0007264	small GTPase-mediated signal transduction	4.914	15	59	0	DDB_G0285391, DDB_G0288205, DDB_G0289917, DDB_G0290891, DDB_G0267830, DDB_G0272486, DDB_G0273101, DDB_G0275239, DDB_G0280143, DDB_G0280527, DDB_G0284725, DDB_G0286553, DDB_G0286555, DDB_G0286773, DDB_G0293084
GO:0030705	cytoskeleton-dependent intracellular transport	1.605	8	19	0	DDB_G0274575, DDB_G0280039, DDB_G0280967, DDB_G0281555, DDB_G0288691, DDB_G0289177, DDB_G0290963, DDB_G0292262
GO:0043087	regulation of GTPase activity	2.461	10	30	0	DDB_G0279009, DDB_G0285163, DDB_G0291840, DDB_G0271750, DDB_G0274211, DDB_G0275731, DDB_G0276463, DDB_G0278483, DDB_G0288977, DDB_G0291115
GO:0045184	establishment of protein localization	30.998	52	367	0	DDB_G0267982, DDB_G0269510, DDB_G0269948, DDB_G0270206, DDB_G0270320, DDB_G0271022, DDB_G0274395, DDB_G0274873, DDB_G0276109, DDB_G0276169, DDB_G0277377, DDB_G0277565, DDB_G0278285, DDB_G0279285, DDB_G0279441, DDB_G0279537, DDB_G0279693, DDB_G0280907, DDB_G0285415, DDB_G0285579, DDB_G0286553, DDB_G0286803, DDB_G0290087, DDB_G0291163, DDB_G0291390, DDB_G0291606, DDB_G0291986, DDB_G0293376, DDB_G02…
GO:0035556	intracellular signal transduction	23.819	42	282	0	DDB_G0267776, DDB_G0268578, DDB_G0271626, DDB_G0271868, DDB_G0274605, DDB_G0277399, DDB_G0277843, DDB_G0277915, DDB_G0278845, DDB_G0279629, DDB_G0280599, DDB_G0280947, DDB_G0281567, DDB_G0282381, DDB_G0284181, DDB_G0284307, DDB_G0285391, DDB_G0285963, DDB_G0286557, DDB_G0288205, DDB_G0289665, DDB_G0289917, DDB_G0290891, DDB_G0292252, DDB_G0293006, DDB_G0267830, DDB_G0269610, DDB_G0272486, DDB_G02…
GO:0043085	positive regulation of catalytic activity	7.855	19	93	0	DDB_G0268578, DDB_G0271868, DDB_G0274605, DDB_G0275239, DDB_G0276119, DDB_G0277915, DDB_G0277967, DDB_G0279511, DDB_G0281891, DDB_G0282381, DDB_G0283285, DDB_G0284369, DDB_G0287379, DDB_G0288771, DDB_G0289665, DDB_G0292252, DDB_G0293006, DDB_G0293084, DDB_G0280527
GO:0016579	protein deubiquitination	2.703	9	32	0.001	DDB_G0267906, DDB_G0269770, DDB_G0275415, DDB_G0276443, DDB_G0284757, DDB_G0274207, DDB_G0275021, DDB_G0292046, DDB_G0293770
GO:0006886	intracellular protein transport	13.322	25	160	0.001	DDB_G0267982, DDB_G0269510, DDB_G0274873, DDB_G0277565, DDB_G0278285, DDB_G0279285, DDB_G0279537, DDB_G0280907, DDB_G0286553, DDB_G0286803, DDB_G0291606, DDB_G0291986, DDB_G0293376, DDB_G0269924, DDB_G0270754, DDB_G0273439, DDB_G0277377, DDB_G0277663, DDB_G0277797, DDB_G0279141, DDB_G0280143, DDB_G0281957, DDB_G0283319, DDB_G0284379, DDB_G0284735
GO:0071705	nitrogen compound transport	33.363	50	395	0.002	DDB_G0267982, DDB_G0269510, DDB_G0269948, DDB_G0270320, DDB_G0271022, DDB_G0274395, DDB_G0274873, DDB_G0276109, DDB_G0277565, DDB_G0278285, DDB_G0279285, DDB_G0279441, DDB_G0279537, DDB_G0279693, DDB_G0280907, DDB_G0284379, DDB_G0285415, DDB_G0285579, DDB_G0286553, DDB_G0286803, DDB_G0288355, DDB_G0290087, DDB_G0291163, DDB_G0291312, DDB_G0291390, DDB_G0291606, DDB_G0291986, DDB_G0293376, DDB_G02…
GO:0006892	post-Golgi vesicle-mediated transport	1.943	7	23	0.002	DDB_G0279537, DDB_G0280081, DDB_G0281957, DDB_G0284833, DDB_G0287881, DDB_G0292680, DDB_G0293128
GO:0006887	exocytosis	2.027	7	24	0.003	DDB_G0269924, DDB_G0272991, DDB_G0280081, DDB_G0282977, DDB_G0284833, DDB_G0287881, DDB_G0293520
GO:0007015	actin filament organization	9.629	19	114	0.003	DDB_G0267830, DDB_G0270132, DDB_G0274575, DDB_G0275731, DDB_G0279657, DDB_G0280039, DDB_G0282725, DDB_G0286555, DDB_G0288557, DDB_G0288569, DDB_G0289177, DDB_G0290439, DDB_G0291009, DDB_G0291536, DDB_G0292262, DDB_G0295683, DDB_G0283827, DDB_G0268592, DDB_G0285931
GO:0019219	regulation of nucleobase-containing compound metabolic process	29.14	44	345	0.003	DDB_G0268024, DDB_G0268244, DDB_G0268678, DDB_G0270560, DDB_G0272056, DDB_G0274885, DDB_G0274993, DDB_G0277485, DDB_G0278487, DDB_G0279439, DDB_G0280079, DDB_G0281947, DDB_G0282409, DDB_G0283357, DDB_G0283483, DDB_G0283565, DDB_G0284171, DDB_G0285415, DDB_G0286425, DDB_G0286967, DDB_G0288355, DDB_G0289319, DDB_G0290781, DDB_G0291342, DDB_G0291798, DDB_G0292510, DDB_G0293300, DDB_G0293414, DDB_G02…
GO:0006468	protein phosphorylation	22.636	36	268	0.003	DDB_G0274409, DDB_G0276885, DDB_G0277485, DDB_G0278845, DDB_G0279629, DDB_G0279703, DDB_G0283907, DDB_G0284181, DDB_G0292252, DDB_G0292354, DDB_G0267962, DDB_G0268144, DDB_G0268642, DDB_G0269628, DDB_G0270808, DDB_G0272092, DDB_G0272837, DDB_G0275241, DDB_G0276461, DDB_G0278487, DDB_G0278665, DDB_G0278909, DDB_G0280131, DDB_G0280599, DDB_G0281343, DDB_G0281567, DDB_G0282289, DDB_G0283267, DDB_G02…
GO:0006606	protein import into nucleus	3.21	9	38	0.004	DDB_G0269948, DDB_G0270320, DDB_G0276109, DDB_G0279441, DDB_G0279693, DDB_G0285415, DDB_G0285579, DDB_G0291163, DDB_G0291390
GO:0031123	RNA 3'-end processing	4.477	11	53	0.004	DDB_G0270392, DDB_G0274799, DDB_G0274885, DDB_G0277953, DDB_G0278425, DDB_G0280283, DDB_G0281431, DDB_G0281585, DDB_G0282473, DDB_G0293504, DDB_G0295737
GO:0007265	Ras protein signal transduction	3.294	9	39	0.004	DDB_G0267776, DDB_G0268578, DDB_G0271868, DDB_G0274605, DDB_G0277843, DDB_G0277915, DDB_G0282381, DDB_G0289665, DDB_G0293006
GO:0032774	RNA biosynthetic process	33.279	48	394	0.005	DDB_G0268014, DDB_G0268024, DDB_G0268678, DDB_G0270560, DDB_G0272460, DDB_G0274697, DDB_G0274885, DDB_G0274993, DDB_G0277485, DDB_G0278321, DDB_G0278487, DDB_G0279439, DDB_G0279565, DDB_G0280079, DDB_G0281947, DDB_G0282409, DDB_G0283357, DDB_G0283483, DDB_G0283565, DDB_G0284171, DDB_G0285415, DDB_G0286967, DDB_G0287131, DDB_G0288355, DDB_G0288471, DDB_G0289319, DDB_G0290591, DDB_G0290781, DDB_G02…
GO:0030029	actin filament-based process	12.416	22	147	0.005	DDB_G0267830, DDB_G0270132, DDB_G0274575, DDB_G0275731, DDB_G0279657, DDB_G0280039, DDB_G0282725, DDB_G0286555, DDB_G0288557, DDB_G0288569, DDB_G0288977, DDB_G0289177, DDB_G0290439, DDB_G0291009, DDB_G0291536, DDB_G0292262, DDB_G0295683, DDB_G0268578, DDB_G0283827, DDB_G0268592, DDB_G0278727, DDB_G0285931
GO:0050790	regulation of catalytic activity	5.338	12	65	0.006	DDB_G0279009, DDB_G0285163, DDB_G0291840, DDB_G0271750, DDB_G0274211, DDB_G0275731, DDB_G0276463, DDB_G0278483, DDB_G0288977, DDB_G0291115, DDB_G0286557, DDB_G0274167
GO:0006355	regulation of DNA-templated transcription	24.41	37	289	0.006	DDB_G0268024, DDB_G0268678, DDB_G0270560, DDB_G0274885, DDB_G0274993, DDB_G0277485, DDB_G0278487, DDB_G0279439, DDB_G0280079, DDB_G0281947, DDB_G0282409, DDB_G0283357, DDB_G0283483, DDB_G0283565, DDB_G0284171, DDB_G0285415, DDB_G0286967, DDB_G0288355, DDB_G0289319, DDB_G0290781, DDB_G0291342, DDB_G0291798, DDB_G0292510, DDB_G0293300, DDB_G0293414, DDB_G0293590, DDB_G0268792, DDB_G0269338, DDB_G02…
GO:0007032	endosome organization	1.267	5	15	0.006	DDB_G0268384, DDB_G0269924, DDB_G0275795, DDB_G0283355, DDB_G0288569
GO:0055088	lipid homeostasis	0.845	4	10	0.007	DDB_G0270990, DDB_G0271340, DDB_G0276065, DDB_G0277477
GO:0016197	endosomal transport	6.166	13	73	0.007	DDB_G0268384, DDB_G0270754, DDB_G0271488, DDB_G0273209, DDB_G0273473, DDB_G0275795, DDB_G0276221, DDB_G0282873, DDB_G0283355, DDB_G0289943, DDB_G0290087, DDB_G0281709, DDB_G0280039
GO:0050658	RNA transport	4.223	10	50	0.008	DDB_G0284379, DDB_G0285415, DDB_G0285579, DDB_G0288355, DDB_G0291163, DDB_G0291390, DDB_G0293878, DDB_G0270320, DDB_G0276109, DDB_G0291986
GO:0051254	positive regulation of RNA metabolic process	10.558	19	125	0.008	DDB_G0268244, DDB_G0272056, DDB_G0274885, DDB_G0277485, DDB_G0278487, DDB_G0283357, DDB_G0283483, DDB_G0285415, DDB_G0286967, DDB_G0288355, DDB_G0289319, DDB_G0291798, DDB_G0292510, DDB_G0293300, DDB_G0278757, DDB_G0280079, DDB_G0288471, DDB_G0290781, DDB_G0284563
GO:0051668	localization within membrane	7.01	14	83	0.009	DDB_G0269510, DDB_G0270206, DDB_G0270320, DDB_G0273473, DDB_G0274873, DDB_G0276169, DDB_G0280081, DDB_G0284833, DDB_G0287881, DDB_G0291163, DDB_G0292680, DDB_G0293528, DDB_G0277377, DDB_G0279191
GO:0009605	response to external stimulus	12.247	21	145	0.01	DDB_G0274575, DDB_G0280039, DDB_G0280947, DDB_G0286803, DDB_G0290647, DDB_G0291904, DDB_G0292988, DDB_G0293450, DDB_G0274879, DDB_G0275121, DDB_G0286557, DDB_G0286773, DDB_G0292234, DDB_G0292966, DDB_G0271022, DDB_G0274395, DDB_G0275011, DDB_G0277399, DDB_G0278727, DDB_G0288977, DDB_G0289177

## Sheet: S6 down-reg 2250 MPI
GOBPID	Term	ExpCount	Count	Size	Pvalue
GO:0043604	amide biosynthetic process	28.113	61	304	0	DDB_G0270316, DDB_G0270424, DDB_G0271668, DDB_G0271910, DDB_G0272893, DDB_G0278345, DDB_G0278959, DDB_G0279061, DDB_G0280229, DDB_G0281469, DDB_G0282607, DDB_G0282979, DDB_G0283741, DDB_G0284861, DDB_G0285277, DDB_G0286517, DDB_G0287995, DDB_G0288295, DDB_G0288935, DDB_G0291283, DDB_G0291990, DDB_G0292460, DDB_G0268302, DDB_G0268574, DDB_G0270984, DDB_G0271298, DDB_G0271924, DDB_G0271976, DDB_G02…
GO:0006518	peptide metabolic process	29.038	60	314	0	DDB_G0270316, DDB_G0270424, DDB_G0271668, DDB_G0271910, DDB_G0272754, DDB_G0272893, DDB_G0278959, DDB_G0279061, DDB_G0280229, DDB_G0281469, DDB_G0282979, DDB_G0283741, DDB_G0284861, DDB_G0285277, DDB_G0286517, DDB_G0287995, DDB_G0288295, DDB_G0291990, DDB_G0292460, DDB_G0268302, DDB_G0268574, DDB_G0270984, DDB_G0271298, DDB_G0271924, DDB_G0271976, DDB_G0272308, DDB_G0273191, DDB_G0275473, DDB_G02…
GO:0042254	ribosome biogenesis	18.866	43	204	0	DDB_G0267670, DDB_G0269642, DDB_G0270202, DDB_G0270316, DDB_G0270424, DDB_G0271724, DDB_G0274521, DDB_G0275141, DDB_G0275601, DDB_G0276085, DDB_G0276441, DDB_G0276493, DDB_G0277635, DDB_G0279207, DDB_G0282243, DDB_G0282901, DDB_G0283741, DDB_G0284017, DDB_G0285489, DDB_G0285543, DDB_G0285561, DDB_G0285597, DDB_G0285955, DDB_G0288137, DDB_G0288255, DDB_G0288273, DDB_G0288347, DDB_G0288349, DDB_G02…
GO:0098609	cell-cell adhesion	1.757	10	19	0	DDB_G0273063, DDB_G0273065, DDB_G0273067, DDB_G0273175, DDB_G0275439, DDB_G0285793, DDB_G0285817, DDB_G0292552, DDB_G0288769, DDB_G0291237
GO:0006412	translation	21.081	43	233	0	DDB_G0282979, DDB_G0284861, DDB_G0286517, DDB_G0288295, DDB_G0291990, DDB_G0268302, DDB_G0268574, DDB_G0270984, DDB_G0271298, DDB_G0271924, DDB_G0271976, DDB_G0272308, DDB_G0273191, DDB_G0275473, DDB_G0276415, DDB_G0276457, DDB_G0276493, DDB_G0276765, DDB_G0277345, DDB_G0277635, DDB_G0278429, DDB_G0279207, DDB_G0280755, DDB_G0280823, DDB_G0281093, DDB_G0282379, DDB_G0282601, DDB_G0284237, DDB_G02…
GO:0002181	cytoplasmic translation	4.346	14	47	0	DDB_G0270316, DDB_G0270424, DDB_G0271668, DDB_G0271910, DDB_G0272893, DDB_G0278959, DDB_G0279061, DDB_G0280229, DDB_G0281469, DDB_G0283741, DDB_G0285277, DDB_G0287995, DDB_G0292460, DDB_G0283393
GO:0072593	reactive oxygen species metabolic process	1.572	8	17	0	DDB_G0267420, DDB_G0274859, DDB_G0283021, DDB_G0285741, DDB_G0287101, DDB_G0290343, DDB_G0271106, DDB_G0280815
GO:0006091	generation of precursor metabolites and energy	11.652	25	126	0	DDB_G0267426, DDB_G0269218, DDB_G0271774, DDB_G0272618, DDB_G0274375, DDB_G0274471, DDB_G0275537, DDB_G0277885, DDB_G0279159, DDB_G0280909, DDB_G0283137, DDB_G0285239, DDB_G0291123, DDB_G0292600, DDB_G0294088, DDB_G0270104, DDB_G0275153, DDB_G0278341, DDB_G0278345, DDB_G0280831, DDB_G0284693, DDB_G0285251, DDB_G0286241, DDB_G0290927, DDB_G0278873
GO:1990748	cellular detoxification	2.589	9	28	0.001	DDB_G0267420, DDB_G0283021, DDB_G0290343, DDB_G0269256, DDB_G0271106, DDB_G0272754, DDB_G0274859, DDB_G0280815, DDB_G0285741
GO:0000470	maturation of LSU-rRNA	1.757	7	19	0.001	DDB_G0269642, DDB_G0271724, DDB_G0276441, DDB_G0276493, DDB_G0282901, DDB_G0288349, DDB_G0290031
GO:0006163	purine nucleotide metabolic process	11.005	22	119	0.001	DDB_G0269038, DDB_G0272618, DDB_G0274375, DDB_G0274471, DDB_G0277885, DDB_G0278345, DDB_G0280909, DDB_G0283137, DDB_G0283701, DDB_G0285429, DDB_G0292442, DDB_G0292600, DDB_G0292666, DDB_G0294016, DDB_G0270104, DDB_G0273069, DDB_G0275153, DDB_G0277725, DDB_G0279911, DDB_G0280831, DDB_G0281545, DDB_G0288145
GO:0035821	modulation of process of another organism	0.925	5	10	0.001	DDB_G0271666, DDB_G0271696, DDB_G0277083, DDB_G0282121, DDB_G0283125
GO:0010952	positive regulation of peptidase activity	0.925	5	10	0.001	DDB_G0279185, DDB_G0279187, DDB_G0279799, DDB_G0281605, DDB_G0283867
GO:0009205	purine ribonucleoside triphosphate metabolic process	3.329	10	36	0.001	DDB_G0269038, DDB_G0274375, DDB_G0274471, DDB_G0283137, DDB_G0283701, DDB_G0294016, DDB_G0273069, DDB_G0275153, DDB_G0279911, DDB_G0280831
GO:0042981	regulation of apoptotic process	1.387	6	15	0.001	DDB_G0279185, DDB_G0279187, DDB_G0279799, DDB_G0281605, DDB_G0283867, DDB_G0292302
GO:0071826	protein-RNA complex organization	9.248	19	100	0.002	DDB_G0268302, DDB_G0270316, DDB_G0271910, DDB_G0272608, DDB_G0274555, DDB_G0276085, DDB_G0276493, DDB_G0277635, DDB_G0279207, DDB_G0282901, DDB_G0285561, DDB_G0285597, DDB_G0288273, DDB_G0292460, DDB_G0293502, DDB_G0278821, DDB_G0289595, DDB_G0274521, DDB_G0279205
GO:0072524	pyridine-containing compound metabolic process	4.716	12	51	0.002	DDB_G0272618, DDB_G0274375, DDB_G0274471, DDB_G0277885, DDB_G0280909, DDB_G0283137, DDB_G0288299, DDB_G0292442, DDB_G0292600, DDB_G0270104, DDB_G0275153, DDB_G0280831
GO:0043068	positive regulation of programmed cell death	1.017	5	11	0.002	DDB_G0279185, DDB_G0279187, DDB_G0279799, DDB_G0281605, DDB_G0283867
GO:0006955	immune response	1.017	5	11	0.002	DDB_G0279185, DDB_G0279187, DDB_G0279799, DDB_G0281605, DDB_G0283867
GO:0005975	carbohydrate metabolic process	11.56	22	125	0.002	DDB_G0267426, DDB_G0270836, DDB_G0271678, DDB_G0274375, DDB_G0274471, DDB_G0276661, DDB_G0276795, DDB_G0277885, DDB_G0283137, DDB_G0283473, DDB_G0284975, DDB_G0291123, DDB_G0293982, DDB_G0275153, DDB_G0278873, DDB_G0280263, DDB_G0280831, DDB_G0280909, DDB_G0282539, DDB_G0289953, DDB_G0292206, DDB_G0292918
GO:0140694	non-membrane-bounded organelle assembly	5.456	13	59	0.002	DDB_G0270316, DDB_G0276493, DDB_G0277635, DDB_G0279207, DDB_G0285561, DDB_G0285597, DDB_G0288137, DDB_G0288273, DDB_G0292460, DDB_G0293502, DDB_G0272324, DDB_G0274521, DDB_G0279205
GO:0009636	response to toxic substance	3.052	9	33	0.002	DDB_G0267420, DDB_G0283021, DDB_G0290343, DDB_G0269256, DDB_G0271106, DDB_G0272754, DDB_G0274859, DDB_G0280815, DDB_G0285741
GO:0046496	nicotinamide nucleotide metabolic process	4.254	11	46	0.003	DDB_G0272618, DDB_G0274375, DDB_G0274471, DDB_G0277885, DDB_G0280909, DDB_G0283137, DDB_G0292442, DDB_G0292600, DDB_G0270104, DDB_G0275153, DDB_G0280831
GO:0055086	nucleobase-containing small molecule metabolic process	17.109	29	185	0.003	DDB_G0269038, DDB_G0272618, DDB_G0274375, DDB_G0274471, DDB_G0276331, DDB_G0277725, DDB_G0277885, DDB_G0278345, DDB_G0280567, DDB_G0280909, DDB_G0283137, DDB_G0283701, DDB_G0284431, DDB_G0285429, DDB_G0287495, DDB_G0289179, DDB_G0292442, DDB_G0292600, DDB_G0292666, DDB_G0294016, DDB_G0270104, DDB_G0273069, DDB_G0275153, DDB_G0279911, DDB_G0280267, DDB_G0280831, DDB_G0281545, DDB_G0288145, DDB_G02…
GO:0009218	pyrimidine ribonucleotide metabolic process	1.11	5	12	0.003	DDB_G0280567, DDB_G0287495, DDB_G0273069, DDB_G0276331, DDB_G0279911
GO:0019693	ribose phosphate metabolic process	9.71	19	105	0.003	DDB_G0269038, DDB_G0274375, DDB_G0274471, DDB_G0278345, DDB_G0280567, DDB_G0280909, DDB_G0283137, DDB_G0283701, DDB_G0285429, DDB_G0287495, DDB_G0292666, DDB_G0294016, DDB_G0273069, DDB_G0275153, DDB_G0276331, DDB_G0279911, DDB_G0280831, DDB_G0281545, DDB_G0288145
GO:0009141	nucleoside triphosphate metabolic process	4.439	11	48	0.004	DDB_G0269038, DDB_G0274375, DDB_G0274471, DDB_G0280567, DDB_G0283137, DDB_G0283701, DDB_G0294016, DDB_G0273069, DDB_G0275153, DDB_G0279911, DDB_G0280831
GO:0016072	rRNA metabolic process	14.334	25	155	0.004	DDB_G0269642, DDB_G0270202, DDB_G0271396, DDB_G0271724, DDB_G0274521, DDB_G0275141, DDB_G0276441, DDB_G0276493, DDB_G0282243, DDB_G0282901, DDB_G0284017, DDB_G0285489, DDB_G0285543, DDB_G0285597, DDB_G0288255, DDB_G0288347, DDB_G0288349, DDB_G0289025, DDB_G0290031, DDB_G0291328, DDB_G0293700, DDB_G0279321, DDB_G0280805, DDB_G0295629, DDB_G0269980
GO:0000028	ribosomal small subunit assembly	1.202	5	13	0.005	DDB_G0270316, DDB_G0277635, DDB_G0279207, DDB_G0285561, DDB_G0285597
GO:0007155	cell adhesion	2.814	8	31	0.005	DDB_G0268270, DDB_G0272562, DDB_G0272756, DDB_G0272833, DDB_G0285297, DDB_G0286953, DDB_G0289073, DDB_G0277273
GO:0009201	ribonucleoside triphosphate biosynthetic process	1.757	6	19	0.006	DDB_G0269038, DDB_G0280567, DDB_G0283701, DDB_G0294016, DDB_G0273069, DDB_G0279911
GO:0000027	ribosomal large subunit assembly	1.757	6	19	0.006	DDB_G0276493, DDB_G0288273, DDB_G0292460, DDB_G0293502, DDB_G0274521, DDB_G0279205
GO:0009260	ribonucleotide biosynthetic process	5.364	12	58	0.006	DDB_G0269038, DDB_G0278345, DDB_G0280567, DDB_G0283701, DDB_G0285429, DDB_G0287495, DDB_G0294016, DDB_G0273069, DDB_G0276331, DDB_G0279911, DDB_G0281545, DDB_G0288145
GO:0008064	regulation of actin polymerization or depolymerization	2.867	8	31	0.006	DDB_G0272104, DDB_G0279175, DDB_G0286187, DDB_G0287125, DDB_G0290593, DDB_G0293898, DDB_G0288319, DDB_G0292804
GO:0009145	purine nucleoside triphosphate biosynthetic process	1.295	5	14	0.007	DDB_G0269038, DDB_G0283701, DDB_G0294016, DDB_G0273069, DDB_G0279911
GO:0045454	cell redox homeostasis	1.295	5	14	0.007	DDB_G0269256, DDB_G0272754, DDB_G0274859, DDB_G0280815, DDB_G0285741
GO:1901136	carbohydrate derivative catabolic process	5.456	12	59	0.007	DDB_G0274375, DDB_G0274471, DDB_G0276661, DDB_G0276795, DDB_G0278873, DDB_G0283137, DDB_G0284431, DDB_G0270074, DDB_G0273175, DDB_G0275153, DDB_G0280831, DDB_G0293566
GO:0072527	pyrimidine-containing compound metabolic process	2.404	7	26	0.008	DDB_G0276331, DDB_G0280567, DDB_G0284431, DDB_G0287495, DDB_G0289179, DDB_G0273069, DDB_G0279911
GO:0034599	cellular response to oxidative stress	3.052	8	33	0.009	DDB_G0267420, DDB_G0269256, DDB_G0272754, DDB_G0283021, DDB_G0285741, DDB_G0290343, DDB_G0271106, DDB_G0280815
GO:0046519	sphingoid metabolic process	0.925	4	10	0.01	DDB_G0272883, DDB_G0289733, DDB_G0291283, DDB_G0293538
GO:0019752	carboxylic acid metabolic process	25.154	37	272	0.01	DDB_G0267388, DDB_G0269474, DDB_G0269854, DDB_G0270658, DDB_G0271066, DDB_G0272684, DDB_G0274375, DDB_G0274471, DDB_G0275069, DDB_G0275385, DDB_G0277885, DDB_G0278345, DDB_G0278873, DDB_G0279159, DDB_G0281109, DDB_G0283137, DDB_G0285267, DDB_G0286335, DDB_G0288935, DDB_G0289455, DDB_G0289923, DDB_G0290927, DDB_G0291265, DDB_G0291916, DDB_G0292600, DDB_G0293194, DDB_G0293354, DDB_G0293538, DDB_G02…
GO:0006081	cellular aldehyde metabolic process	1.942	6	21	0.01	DDB_G0274471, DDB_G0280909, DDB_G0288299, DDB_G0291265, DDB_G0276821, DDB_G0289923
